# Supplementary material for: The zinc transporter ZIPT-7.1 regulates sperm activation in nematodes
Source: PLoS Biol. 2018 Jun 7;16(6):e2005069. doi: 10.1371/journal.pbio.2005069 (PMC5991658; doi:10.1371/journal.pbio.2005069)
Supplement: S1 Data — (XLSX) [file pbio.2005069.s008.xlsx]

## Sheet: Figure 1A
Chromosome #	Position	Alt Count	Ref Count	Read Depth	Ratio
I	1222	0	2	2	0
I	2651	0	1	1	0
I	3659	2	5	7	0.285714
I	3731	1	4	5	0.2
I	4101	0	2	2	0
I	4776	1	2	3	0.333333
I	5026	1	4	5	0.2
I	5868	4	2	6	0.666667
I	6313	1	1	2	0.5
I	6314	1	1	2	0.5
I	6415	0	6	6	0
I	6580	0	3	3	0
I	6581	0	3	3	0
I	7235	0	1	1	0
I	7824	3	4	7	0.428571
I	7995	0	4	4	0
I	8174	1	0	1	1
I	8241	2	3	5	0.4
I	9007	2	2	4	0.5
I	10291	0	1	1	0
I	10347	1	4	5	0.2
I	10367	1	4	5	0.2
I	11574	0	2	2	0
I	15957	1	3	4	0.25
I	16456	0	2	2	0
I	16956	0	2	2	0
I	17160	0	2	2	0
I	17200	1	2	3	0.333333
I	18297	2	1	3	0.666667
I	18466	2	2	4	0.5
I	18679	0	3	3	0
I	18974	2	5	7	0.285714
I	18982	2	4	6	0.333333
I	19284	1	2	3	0.333333
I	19285	1	2	3	0.333333
I	19426	1	1	2	0.5
I	19582	0	2	2	0
I	19646	2	2	4	0.5
I	20232	0	2	2	0
I	21304	1	0	1	1
I	21431	1	2	3	0.333333
I	22061	0	5	5	0
I	25116	1	2	3	0.333333
I	25191	2	3	5	0.4
I	26565	3	4	7	0.428571
I	26827	1	6	7	0.142857
I	27024	2	3	5	0.4
I	28951	1	3	4	0.25
I	32240	1	1	2	0.5
I	32818	1	3	4	0.25
I	32839	1	3	4	0.25
I	32927	1	4	5	0.2
I	34541	0	1	1	0
I	34602	0	3	3	0
I	36061	1	2	3	0.333333
I	39094	0	4	4	0
I	39541	1	2	3	0.333333
I	39717	1	1	2	0.5
I	39808	0	4	4	0
I	40674	0	3	3	0
I	41044	0	4	4	0
I	41657	0	2	2	0
I	42048	1	1	2	0.5
I	42464	2	3	5	0.4
I	43098	0	2	2	0
I	43139	2	3	5	0.4
I	43212	2	4	6	0.333333
I	44544	1	4	5	0.2
I	47662	1	2	3	0.333333
I	48094	0	2	2	0
I	48095	0	3	3	0
I	48696	0	1	1	0
I	49527	1	3	4	0.25
I	50146	2	2	4	0.5
I	50525	0	1	1	0
I	50527	0	1	1	0
I	51339	0	1	1	0
I	51354	0	3	3	0
I	54127	0	1	1	0
I	54251	0	4	4	0
I	55881	0	4	4	0
I	56678	1	2	3	0.333333
I	57467	2	1	3	0.666667
I	58902	3	2	5	0.6
I	59056	2	2	4	0.5
I	60086	1	3	4	0.25
I	60549	0	5	5	0
I	62249	1	3	4	0.25
I	63000	3	5	8	0.375
I	63061	0	5	5	0
I	63775	1	2	3	0.333333
I	64161	1	3	4	0.25
I	67962	3	0	3	1
I	68215	3	5	8	0.375
I	68272	1	5	6	0.166667
I	68911	2	3	5	0.4
I	69833	1	2	3	0.333333
I	70433	0	4	4	0
I	70839	1	1	2	0.5
I	71049	1	2	3	0.333333
I	71106	1	2	3	0.333333
I	71354	2	2	4	0.5
I	72077	3	0	3	1
I	72302	1	1	2	0.5
I	72355	1	5	6	0.166667
I	72606	2	6	8	0.25
I	72660	1	1	2	0.5
I	73862	2	3	5	0.4
I	74899	1	1	2	0.5
I	75057	1	3	4	0.25
I	75723	1	2	3	0.333333
I	76302	2	6	8	0.25
I	76670	3	3	6	0.5
I	77939	0	1	1	0
I	79279	2	2	4	0.5
I	79484	2	1	3	0.666667
I	79833	0	2	2	0
I	79846	1	2	3	0.333333
I	79988	0	2	2	0
I	82248	0	2	2	0
I	82816	1	0	1	1
I	83028	1	1	2	0.5
I	83173	2	2	4	0.5
I	83287	2	3	5	0.4
I	84122	0	2	2	0
I	84161	1	0	1	1
I	84180	1	1	2	0.5
I	84592	2	3	5	0.4
I	84762	2	1	3	0.666667
I	85256	1	4	5	0.2
I	87209	1	4	5	0.2
I	87318	1	0	1	1
I	87477	1	0	1	1
I	88221	1	7	8	0.125
I	89511	2	2	4	0.5
I	89734	2	1	3	0.666667
I	89886	2	2	4	0.5
I	90946	0	3	3	0
I	91040	0	3	3	0
I	91632	1	3	4	0.25
I	91717	2	3	5	0.4
I	91974	1	0	1	1
I	92126	4	0	4	1
I	92188	2	6	8	0.25
I	93079	0	2	2	0
I	96144	1	1	2	0.5
I	97016	0	4	4	0
I	99117	0	6	6	0
I	99548	0	2	2	0
I	99607	3	2	5	0.6
I	101097	0	1	1	0
I	101122	0	2	2	0
I	101275	0	1	1	0
I	101948	2	3	5	0.4
I	102909	3	2	5	0.6
I	103518	3	1	4	0.75
I	104288	1	3	4	0.25
I	104891	0	3	3	0
I	105302	0	2	2	0
I	105339	2	3	5	0.4
I	105395	3	1	4	0.75
I	105643	2	3	5	0.4
I	105891	2	1	3	0.666667
I	106525	0	1	1	0
I	108362	1	1	2	0.5
I	108600	1	3	4	0.25
I	108785	0	4	4	0
I	108803	0	3	3	0
I	109328	0	1	1	0
I	109460	1	1	2	0.5
I	110204	3	0	3	1
I	114447	2	3	5	0.4
I	115058	2	5	7	0.285714
I	116346	0	4	4	0
I	119198	0	3	3	0
I	119350	0	2	2	0
I	119588	2	3	5	0.4
I	120484	0	4	4	0
I	120615	1	3	4	0.25
I	124344	2	0	2	1
I	124516	1	2	3	0.333333
I	124546	1	1	2	0.5
I	124688	0	1	1	0
I	125078	0	1	1	0
I	125328	2	0	2	1
I	126111	2	3	5	0.4
I	126460	0	2	2	0
I	126950	1	5	6	0.166667
I	127557	4	5	9	0.444444
I	127743	0	1	1	0
I	129324	1	2	3	0.333333
I	130380	3	5	8	0.375
I	131808	1	1	2	0.5
I	131850	1	3	4	0.25
I	133540	2	1	3	0.666667
I	134126	0	3	3	0
I	135382	0	2	2	0
I	141329	0	3	3	0
I	141375	3	2	5	0.6
I	142075	2	2	4	0.5
I	143789	1	2	3	0.333333
I	144333	1	0	1	1
I	146079	2	3	5	0.4
I	146363	2	4	6	0.333333
I	146963	1	4	5	0.2
I	153739	2	3	5	0.4
I	153947	2	3	5	0.4
I	155058	1	6	7	0.142857
I	155127	0	4	4	0
I	155313	1	2	3	0.333333
I	157325	2	0	2	1
I	157398	1	0	1	1
I	157433	0	1	1	0
I	157875	0	2	2	0
I	158266	1	2	3	0.333333
I	160036	3	3	6	0.5
I	160560	1	0	1	1
I	161015	2	1	3	0.666667
I	161896	0	1	1	0
I	164565	1	1	2	0.5
I	165275	2	5	7	0.285714
I	165926	0	1	1	0
I	165927	0	2	2	0
I	166037	2	4	6	0.333333
I	166340	0	1	1	0
I	166594	1	1	2	0.5
I	168471	2	3	5	0.4
I	168679	0	2	2	0
I	168807	1	5	6	0.166667
I	169017	0	3	3	0
I	169665	4	2	6	0.666667
I	170309	1	5	6	0.166667
I	170568	1	1	2	0.5
I	171033	1	6	7	0.142857
I	172510	1	2	3	0.333333
I	173042	3	1	4	0.75
I	173184	1	6	7	0.142857
I	175036	0	2	2	0
I	176512	1	3	4	0.25
I	177264	1	3	4	0.25
I	177538	1	6	7	0.142857
I	177811	0	5	5	0
I	178713	2	1	3	0.666667
I	180511	1	2	3	0.333333
I	181115	0	2	2	0
I	181210	2	1	3	0.666667
I	183135	1	1	2	0.5
I	183245	4	3	7	0.571429
I	183575	0	2	2	0
I	183688	0	2	2	0
I	184228	3	3	6	0.5
I	184650	0	1	1	0
I	188777	0	1	1	0
I	188778	0	1	1	0
I	188902	0	1	1	0
I	192950	3	3	6	0.5
I	194435	1	0	1	1
I	194482	1	4	5	0.2
I	195311	0	3	3	0
I	195997	3	1	4	0.75
I	196760	0	3	3	0
I	196792	1	1	2	0.5
I	196881	2	3	5	0.4
I	197167	0	2	2	0
I	197978	1	1	2	0.5
I	202536	3	4	7	0.428571
I	203395	1	1	2	0.5
I	204245	3	2	5	0.6
I	204721	0	2	2	0
I	204889	2	4	6	0.333333
I	206968	1	1	2	0.5
I	207503	0	4	4	0
I	207511	0	4	4	0
I	208153	3	1	4	0.75
I	208245	0	2	2	0
I	208969	0	1	1	0
I	210348	3	5	8	0.375
I	218027	1	1	2	0.5
I	218028	1	1	2	0.5
I	218364	0	1	1	0
I	218475	1	1	2	0.5
I	219060	3	2	5	0.6
I	219083	3	2	5	0.6
I	219084	3	2	5	0.6
I	219381	0	1	1	0
I	220384	3	0	3	1
I	220719	2	2	4	0.5
I	221811	0	4	4	0
I	221965	1	4	5	0.2
I	222462	1	2	3	0.333333
I	222988	2	2	4	0.5
I	227526	0	3	3	0
I	229435	0	3	3	0
I	230923	0	3	3	0
I	231030	0	3	3	0
I	231084	1	4	5	0.2
I	231513	1	2	3	0.333333
I	234758	0	2	2	0
I	238244	6	3	9	0.666667
I	240585	0	3	3	0
I	241725	3	3	6	0.5
I	241995	1	1	2	0.5
I	242749	1	3	4	0.25
I	246533	0	2	2	0
I	246927	2	1	3	0.666667
I	247771	0	2	2	0
I	247985	2	0	2	1
I	249472	0	2	2	0
I	250801	1	2	3	0.333333
I	250809	1	2	3	0.333333
I	251425	4	3	7	0.571429
I	251455	4	3	7	0.571429
I	252040	2	2	4	0.5
I	252124	3	2	5	0.6
I	255782	0	1	1	0
I	257188	0	2	2	0
I	258881	0	5	5	0
I	258951	1	4	5	0.2
I	259586	1	0	1	1
I	259615	0	2	2	0
I	261018	2	4	6	0.333333
I	261893	1	1	2	0.5
I	262360	1	2	3	0.333333
I	262560	0	1	1	0
I	262933	0	1	1	0
I	263136	1	2	3	0.333333
I	263229	1	3	4	0.25
I	264356	0	2	2	0
I	266672	2	3	5	0.4
I	267098	1	2	3	0.333333
I	267592	1	1	2	0.5
I	268332	2	3	5	0.4
I	268467	0	1	1	0
I	269275	0	3	3	0
I	269427	2	3	5	0.4
I	269899	3	2	5	0.6
I	269900	3	2	5	0.6
I	271127	0	2	2	0
I	272002	1	1	2	0.5
I	272537	0	3	3	0
I	272560	0	3	3	0
I	272886	1	1	2	0.5
I	273997	3	2	5	0.6
I	275616	3	1	4	0.75
I	275854	1	4	5	0.2
I	276088	1	0	1	1
I	276422	2	4	6	0.333333
I	276982	2	5	7	0.285714
I	276983	2	5	7	0.285714
I	277428	2	5	7	0.285714
I	277559	1	2	3	0.333333
I	277993	2	0	2	1
I	278968	2	2	4	0.5
I	279038	1	3	4	0.25
I	280420	2	2	4	0.5
I	283454	1	2	3	0.333333
I	283686	0	1	1	0
I	285806	1	2	3	0.333333
I	286493	0	3	3	0
I	287401	0	2	2	0
I	288429	1	4	5	0.2
I	288722	0	1	1	0
I	289661	1	1	2	0.5
I	291927	1	0	1	1
I	292104	1	4	5	0.2
I	292644	1	2	3	0.333333
I	293419	0	3	3	0
I	293863	1	5	6	0.166667
I	293925	2	1	3	0.666667
I	295902	0	1	1	0
I	296416	2	3	5	0.4
I	296904	1	1	2	0.5
I	298407	0	1	1	0
I	298720	2	3	5	0.4
I	299005	2	3	5	0.4
I	299522	0	4	4	0
I	299689	1	2	3	0.333333
I	300239	1	1	2	0.5
I	301140	0	2	2	0
I	301174	1	1	2	0.5
I	301234	0	1	1	0
I	302224	3	3	6	0.5
I	303836	1	2	3	0.333333
I	304000	0	2	2	0
I	304059	1	2	3	0.333333
I	305419	1	7	8	0.125
I	305470	1	1	2	0.5
I	307097	1	1	2	0.5
I	307956	2	3	5	0.4
I	308817	1	2	3	0.333333
I	310211	0	1	1	0
I	315082	2	2	4	0.5
I	315460	1	1	2	0.5
I	315602	1	5	6	0.166667
I	315604	1	5	6	0.166667
I	319409	0	3	3	0
I	320725	1	3	4	0.25
I	322570	1	2	3	0.333333
I	323119	2	4	6	0.333333
I	323386	0	1	1	0
I	323809	1	0	1	1
I	323867	0	3	3	0
I	324300	0	2	2	0
I	324786	1	1	2	0.5
I	325206	1	0	1	1
I	326629	2	1	3	0.666667
I	327534	2	2	4	0.5
I	327682	2	1	3	0.666667
I	328113	1	0	1	1
I	328394	1	1	2	0.5
I	329929	0	3	3	0
I	330784	3	2	5	0.6
I	330853	1	3	4	0.25
I	331271	1	2	3	0.333333
I	331351	2	4	6	0.333333
I	331354	2	4	6	0.333333
I	331714	1	3	4	0.25
I	332136	1	5	6	0.166667
I	332179	1	3	4	0.25
I	332409	1	3	4	0.25
I	332458	0	1	1	0
I	333689	1	0	1	1
I	333690	1	0	1	1
I	333940	1	4	5	0.2
I	336673	0	3	3	0
I	336747	2	0	2	1
I	336760	1	0	1	1
I	337001	1	3	4	0.25
I	337026	2	3	5	0.4
I	337050	1	2	3	0.333333
I	338042	1	2	3	0.333333
I	338158	0	2	2	0
I	338164	0	1	1	0
I	338350	1	1	2	0.5
I	341456	0	3	3	0
I	341739	1	1	2	0.5
I	341932	0	3	3	0
I	343438	0	1	1	0
I	344064	1	2	3	0.333333
I	346112	1	0	1	1
I	346150	0	1	1	0
I	347413	0	1	1	0
I	347857	1	2	3	0.333333
I	347980	0	1	1	0
I	348612	0	2	2	0
I	349315	3	2	5	0.6
I	351313	0	1	1	0
I	351495	2	1	3	0.666667
I	351696	0	2	2	0
I	351709	1	1	2	0.5
I	352746	1	0	1	1
I	352807	0	3	3	0
I	352885	1	1	2	0.5
I	352924	1	4	5	0.2
I	352957	0	1	1	0
I	353664	0	3	3	0
I	357698	3	3	6	0.5
I	357808	0	5	5	0
I	359229	0	3	3	0
I	359758	0	4	4	0
I	360613	2	6	8	0.25
I	360847	0	4	4	0
I	363365	1	0	1	1
I	363905	4	1	5	0.8
I	364027	1	0	1	1
I	365623	0	1	1	0
I	365853	1	7	8	0.125
I	366327	1	2	3	0.333333
I	366563	1	1	2	0.5
I	366577	1	2	3	0.333333
I	366666	1	3	4	0.25
I	366772	1	1	2	0.5
I	368246	1	2	3	0.333333
I	368299	0	2	2	0
I	368469	0	3	3	0
I	369747	1	2	3	0.333333
I	369756	1	2	3	0.333333
I	370342	0	2	2	0
I	370754	1	1	2	0.5
I	371002	1	1	2	0.5
I	371693	0	3	3	0
I	371887	1	2	3	0.333333
I	371978	1	1	2	0.5
I	372955	1	2	3	0.333333
I	373070	0	1	1	0
I	373278	1	3	4	0.25
I	373372	1	4	5	0.2
I	373443	2	0	2	1
I	373942	2	0	2	1
I	374020	1	0	1	1
I	374089	0	3	3	0
I	374190	1	2	3	0.333333
I	374220	0	4	4	0
I	374247	0	2	2	0
I	374390	1	2	3	0.333333
I	374479	0	3	3	0
I	374791	0	2	2	0
I	374793	0	2	2	0
I	374867	1	1	2	0.5
I	375247	1	0	1	1
I	377709	1	7	8	0.125
I	377869	2	4	6	0.333333
I	377872	3	3	6	0.5
I	378185	2	3	5	0.4
I	378186	2	3	5	0.4
I	378335	0	4	4	0
I	378394	1	1	2	0.5
I	378502	0	2	2	0
I	382140	2	0	2	1
I	382184	3	2	5	0.6
I	382227	1	2	3	0.333333
I	382321	3	4	7	0.428571
I	382799	1	2	3	0.333333
I	383749	3	1	4	0.75
I	384189	1	3	4	0.25
I	384257	2	0	2	1
I	385266	2	3	5	0.4
I	385960	1	0	1	1
I	386007	0	2	2	0
I	386797	1	3	4	0.25
I	387072	1	0	1	1
I	387165	1	0	1	1
I	387323	1	1	2	0.5
I	387440	0	2	2	0
I	387588	2	1	3	0.666667
I	387623	0	2	2	0
I	387722	1	3	4	0.25
I	387805	1	2	3	0.333333
I	387943	1	0	1	1
I	388323	1	0	1	1
I	388650	0	3	3	0
I	388691	0	2	2	0
I	388955	0	2	2	0
I	389416	0	3	3	0
I	389853	0	4	4	0
I	390024	1	3	4	0.25
I	390634	1	3	4	0.25
I	390894	0	1	1	0
I	391297	1	0	1	1
I	391555	0	1	1	0
I	391889	2	1	3	0.666667
I	391966	1	1	2	0.5
I	392015	0	2	2	0
I	392442	2	4	6	0.333333
I	393623	2	2	4	0.5
I	393740	1	2	3	0.333333
I	394973	4	4	8	0.5
I	395420	2	3	5	0.4
I	395643	2	4	6	0.333333
I	395660	2	3	5	0.4
I	395930	3	4	7	0.428571
I	395973	5	2	7	0.714286
I	396702	0	5	5	0
I	397038	0	3	3	0
I	397094	3	2	5	0.6
I	398486	0	2	2	0
I	398690	0	1	1	0
I	398837	0	4	4	0
I	399700	2	3	5	0.4
I	400156	1	0	1	1
I	402476	0	4	4	0
I	402907	0	3	3	0
I	402929	1	2	3	0.333333
I	403503	1	2	3	0.333333
I	405108	0	2	2	0
I	405124	0	1	1	0
I	405767	1	4	5	0.2
I	406612	1	1	2	0.5
I	406646	1	0	1	1
I	407751	1	3	4	0.25
I	407947	1	1	2	0.5
I	408117	1	1	2	0.5
I	408284	0	2	2	0
I	408312	0	2	2	0
I	408356	1	1	2	0.5
I	408389	0	1	1	0
I	408390	0	1	1	0
I	408443	1	0	1	1
I	408867	1	5	6	0.166667
I	408994	1	1	2	0.5
I	409843	1	2	3	0.333333
I	410909	1	5	6	0.166667
I	412036	2	2	4	0.5
I	412112	0	2	2	0
I	412556	0	1	1	0
I	413940	2	2	4	0.5
I	416586	0	2	2	0
I	418228	2	3	5	0.4
I	418819	3	1	4	0.75
I	418977	1	3	4	0.25
I	421370	1	6	7	0.142857
I	421457	0	2	2	0
I	422076	0	2	2	0
I	424222	2	1	3	0.666667
I	424578	3	2	5	0.6
I	424787	1	3	4	0.25
I	426448	1	4	5	0.2
I	429169	0	2	2	0
I	430659	2	3	5	0.4
I	431421	0	3	3	0
I	433292	2	2	4	0.5
I	434212	3	1	4	0.75
I	434348	0	3	3	0
I	436672	1	2	3	0.333333
I	437415	1	5	6	0.166667
I	438527	1	2	3	0.333333
I	439086	2	3	5	0.4
I	439856	3	1	4	0.75
I	440379	1	4	5	0.2
I	441770	2	3	5	0.4
I	443151	2	1	3	0.666667
I	443516	1	4	5	0.2
I	444462	0	5	5	0
I	445400	0	2	2	0
I	445401	0	1	1	0
I	445965	0	1	1	0
I	446903	1	4	5	0.2
I	448554	0	2	2	0
I	450086	0	2	2	0
I	450418	3	1	4	0.75
I	450869	0	1	1	0
I	451275	1	3	4	0.25
I	451468	1	2	3	0.333333
I	451568	1	4	5	0.2
I	452646	1	3	4	0.25
I	453048	0	2	2	0
I	453428	0	2	2	0
I	454102	3	1	4	0.75
I	454995	5	1	6	0.833333
I	455922	0	2	2	0
I	455931	0	2	2	0
I	456001	2	0	2	1
I	456098	1	1	2	0.5
I	456649	0	1	1	0
I	457100	1	3	4	0.25
I	458640	0	4	4	0
I	458641	0	4	4	0
I	459439	2	1	3	0.666667
I	460402	0	5	5	0
I	460794	0	1	1	0
I	461567	1	1	2	0.5
I	462550	4	3	7	0.571429
I	463475	1	6	7	0.142857
I	467225	3	2	5	0.6
I	467426	1	3	4	0.25
I	467691	2	2	4	0.5
I	467692	2	2	4	0.5
I	467847	1	1	2	0.5
I	468181	2	4	6	0.333333
I	468777	1	3	4	0.25
I	470146	3	1	4	0.75
I	470652	1	1	2	0.5
I	470665	1	2	3	0.333333
I	471133	1	6	7	0.142857
I	471515	0	4	4	0
I	473996	3	2	5	0.6
I	474309	1	2	3	0.333333
I	476134	2	0	2	1
I	476403	1	6	7	0.142857
I	479280	2	9	11	0.181818
I	481970	2	2	4	0.5
I	483238	5	3	8	0.625
I	483395	1	3	4	0.25
I	484306	3	5	8	0.375
I	485518	3	0	3	1
I	486477	1	2	3	0.333333
I	487047	0	2	2	0
I	487484	2	2	4	0.5
I	488235	2	2	4	0.5
I	488267	3	0	3	1
I	489189	1	2	3	0.333333
I	489225	0	2	2	0
I	489411	0	2	2	0
I	489497	2	3	5	0.4
I	490599	2	0	2	1
I	491766	1	1	2	0.5
I	493798	2	2	4	0.5
I	496117	3	0	3	1
I	497537	2	1	3	0.666667
I	498366	0	2	2	0
I	499098	0	1	1	0
I	502264	0	4	4	0
I	503558	1	1	2	0.5
I	503583	4	2	6	0.666667
I	503863	5	0	5	1
I	504216	0	3	3	0
I	505382	1	1	2	0.5
I	508777	1	5	6	0.166667
I	509940	1	4	5	0.2
I	510613	1	4	5	0.2
I	512442	1	2	3	0.333333
I	513137	0	3	3	0
I	513681	3	3	6	0.5
I	515466	3	2	5	0.6
I	515917	2	2	4	0.5
I	517174	2	7	9	0.222222
I	517676	1	2	3	0.333333
I	519373	0	2	2	0
I	520532	2	1	3	0.666667
I	522899	1	1	2	0.5
I	523447	2	4	6	0.333333
I	523642	1	1	2	0.5
I	523920	0	1	2	0
I	525519	2	4	6	0.333333
I	529242	2	2	4	0.5
I	530981	1	0	1	1
I	532201	1	1	2	0.5
I	533163	1	0	1	1
I	533864	2	2	4	0.5
I	535850	0	5	5	0
I	537867	1	1	2	0.5
I	538653	3	2	5	0.6
I	539092	1	1	2	0.5
I	539096	1	1	2	0.5
I	539277	1	0	1	1
I	540682	0	6	6	0
I	541325	2	2	4	0.5
I	542536	0	4	4	0
I	542657	0	3	3	0
I	544480	3	3	6	0.5
I	544704	2	5	7	0.285714
I	545015	2	1	3	0.666667
I	546518	2	1	3	0.666667
I	547367	1	2	3	0.333333
I	548018	1	2	3	0.333333
I	548408	1	0	1	1
I	550492	3	3	6	0.5
I	552503	1	3	4	0.25
I	554463	0	3	3	0
I	555727	0	3	3	0
I	555839	1	3	4	0.25
I	559325	1	7	8	0.125
I	559496	1	2	3	0.333333
I	560519	3	0	3	1
I	561208	0	1	1	0
I	562199	2	2	4	0.5
I	562692	1	2	3	0.333333
I	563789	1	3	4	0.25
I	566033	1	1	2	0.5
I	566735	1	2	3	0.333333
I	567121	3	0	3	1
I	567221	1	2	3	0.333333
I	567300	2	3	5	0.4
I	567384	0	5	5	0
I	567485	1	2	3	0.333333
I	567604	3	2	5	0.6
I	567899	2	2	4	0.5
I	568409	2	3	5	0.4
I	568649	0	2	2	0
I	568787	0	2	2	0
I	568844	0	1	1	0
I	568854	1	2	3	0.333333
I	569050	0	2	2	0
I	569088	0	1	1	0
I	569090	0	1	1	0
I	569626	1	2	3	0.333333
I	570816	0	1	1	0
I	571538	0	2	2	0
I	571741	2	3	5	0.4
I	571989	1	3	4	0.25
I	573436	0	4	4	0
I	577693	0	2	2	0
I	578185	1	2	3	0.333333
I	579018	0	1	1	0
I	579290	3	0	3	1
I	579363	1	3	4	0.25
I	580042	1	2	3	0.333333
I	581174	3	2	5	0.6
I	581861	1	3	4	0.25
I	584364	2	4	6	0.333333
I	584628	2	0	2	1
I	585111	2	3	5	0.4
I	589096	2	3	5	0.4
I	589616	0	1	1	0
I	590397	3	4	7	0.428571
I	590601	4	1	5	0.8
I	592828	1	3	4	0.25
I	593404	4	2	6	0.666667
I	597352	0	1	1	0
I	597626	1	3	4	0.25
I	598039	2	3	5	0.4
I	602315	0	1	1	0
I	602637	2	2	4	0.5
I	605219	1	1	2	0.5
I	605824	4	3	7	0.571429
I	607617	1	3	4	0.25
I	609404	0	2	2	0
I	611575	1	0	1	1
I	615715	4	3	7	0.571429
I	616201	2	0	2	1
I	616551	0	3	3	0
I	616602	0	3	3	0
I	621679	0	4	4	0
I	623743	0	2	2	0
I	624206	0	2	2	0
I	624394	0	1	1	0
I	624667	1	3	4	0.25
I	624813	0	1	1	0
I	624974	0	4	4	0
I	625127	1	0	1	1
I	626812	0	1	1	0
I	627308	0	3	3	0
I	627593	1	3	4	0.25
I	627594	1	3	4	0.25
I	628625	0	2	2	0
I	631356	1	1	2	0.5
I	631508	0	1	1	0
I	631707	1	1	2	0.5
I	631722	1	1	2	0.5
I	632031	1	2	3	0.333333
I	632502	0	1	1	0
I	634880	1	1	2	0.5
I	635951	2	0	2	1
I	636118	1	2	3	0.333333
I	636483	2	3	5	0.4
I	636679	0	1	1	0
I	637289	1	4	5	0.2
I	637322	3	2	5	0.6
I	637366	2	3	5	0.4
I	637477	2	0	2	1
I	637715	2	3	5	0.4
I	637719	2	2	4	0.5
I	637978	0	3	3	0
I	638572	1	5	6	0.166667
I	638655	0	2	2	0
I	638875	0	2	2	0
I	638876	0	2	2	0
I	639242	2	3	5	0.4
I	639845	0	3	3	0
I	640378	3	6	9	0.333333
I	640761	1	4	5	0.2
I	642093	2	4	6	0.333333
I	642290	0	2	2	0
I	642305	0	2	2	0
I	643000	1	5	6	0.166667
I	643240	1	3	4	0.25
I	643982	1	5	6	0.166667
I	644086	2	4	6	0.333333
I	644347	1	2	3	0.333333
I	646113	1	2	3	0.333333
I	646587	0	5	5	0
I	647175	0	1	1	0
I	647583	2	1	3	0.666667
I	647688	3	2	5	0.6
I	649395	3	1	4	0.75
I	655098	1	4	5	0.2
I	656180	1	4	5	0.2
I	656217	2	3	5	0.4
I	656287	0	2	2	0
I	656313	2	4	6	0.333333
I	656359	2	1	3	0.666667
I	656832	3	1	4	0.75
I	657598	0	3	3	0
I	657737	0	2	2	0
I	657747	0	2	2	0
I	658884	0	2	2	0
I	659309	1	1	2	0.5
I	659428	0	4	4	0
I	660020	0	1	1	0
I	660182	1	2	3	0.333333
I	660385	2	1	3	0.666667
I	660539	0	1	1	0
I	660613	3	4	7	0.428571
I	660648	1	3	4	0.25
I	660649	1	3	4	0.25
I	661277	0	1	1	0
I	662124	2	2	4	0.5
I	662569	0	1	1	0
I	662836	2	5	7	0.285714
I	662846	3	5	8	0.375
I	663882	1	3	4	0.25
I	665047	4	2	6	0.666667
I	667067	1	0	1	1
I	667093	1	1	2	0.5
I	667364	0	2	2	0
I	668461	0	1	1	0
I	669240	4	3	7	0.571429
I	671800	0	1	1	0
I	671952	1	2	3	0.333333
I	672057	0	2	2	0
I	672681	0	4	4	0
I	672745	2	2	4	0.5
I	673273	2	2	4	0.5
I	673310	1	2	3	0.333333
I	673445	2	5	7	0.285714
I	673570	1	6	7	0.142857
I	673659	0	1	1	0
I	674058	1	1	2	0.5
I	674341	0	2	2	0
I	674779	1	3	4	0.25
I	675616	2	2	4	0.5
I	675996	1	3	4	0.25
I	677918	0	4	4	0
I	679954	3	3	6	0.5
I	680868	0	1	1	0
I	681795	2	3	5	0.4
I	682430	1	1	2	0.5
I	682716	0	4	4	0
I	682765	0	1	1	0
I	683523	1	1	2	0.5
I	683609	2	1	3	0.666667
I	683950	2	3	5	0.4
I	684349	1	2	3	0.333333
I	684362	2	2	4	0.5
I	685040	1	1	2	0.5
I	685476	0	1	1	0
I	685854	2	7	9	0.222222
I	686079	1	5	6	0.166667
I	686385	1	2	3	0.333333
I	686404	1	1	2	0.5
I	688421	2	1	3	0.666667
I	688840	2	1	3	0.666667
I	690450	2	3	5	0.4
I	691126	1	1	2	0.5
I	691148	1	3	4	0.25
I	691530	1	2	3	0.333333
I	696089	1	2	3	0.333333
I	696098	1	2	3	0.333333
I	696646	0	3	3	0
I	697327	1	1	2	0.5
I	697572	1	2	3	0.333333
I	697592	1	1	2	0.5
I	697679	2	0	2	1
I	697989	1	2	3	0.333333
I	698354	1	5	6	0.166667
I	698411	1	3	4	0.25
I	698440	0	5	5	0
I	700569	0	1	1	0
I	700825	3	1	4	0.75
I	701452	1	3	4	0.25
I	701453	1	3	4	0.25
I	705457	1	1	2	0.5
I	706859	0	2	2	0
I	706860	0	3	3	0
I	706920	0	2	2	0
I	707340	3	2	6	0.5
I	707341	3	3	6	0.5
I	707542	1	3	4	0.25
I	710919	0	3	3	0
I	713658	1	3	4	0.25
I	714767	0	1	1	0
I	715145	1	1	2	0.5
I	723688	3	0	3	1
I	727023	1	2	3	0.333333
I	730951	0	1	1	0
I	734088	1	1	2	0.5
I	734757	1	4	5	0.2
I	737695	0	4	4	0
I	739208	2	2	4	0.5
I	744491	1	1	2	0.5
I	744493	1	1	2	0.5
I	746695	1	2	3	0.333333
I	747351	0	3	3	0
I	751119	1	4	5	0.2
I	752959	2	1	3	0.666667
I	753235	2	4	6	0.333333
I	755115	1	5	6	0.166667
I	755859	1	5	6	0.166667
I	755861	1	6	7	0.142857
I	755953	2	1	3	0.666667
I	756037	0	4	4	0
I	756136	2	2	4	0.5
I	756508	1	1	2	0.5
I	758194	2	2	4	0.5
I	758195	2	2	4	0.5
I	758511	1	3	4	0.25
I	759677	2	0	2	1
I	761008	1	4	5	0.2
I	761394	1	3	4	0.25
I	763262	2	2	4	0.5
I	764325	0	3	3	0
I	766194	3	3	6	0.5
I	767114	1	2	3	0.333333
I	775527	1	2	3	0.333333
I	777208	0	4	4	0
I	777366	0	1	1	0
I	780484	1	4	5	0.2
I	781128	2	4	6	0.333333
I	781878	2	4	6	0.333333
I	783286	0	1	1	0
I	785097	1	1	2	0.5
I	785675	1	4	5	0.2
I	786276	2	4	6	0.333333
I	787307	1	1	2	0.5
I	787616	0	1	1	0
I	788162	3	3	6	0.5
I	789725	3	0	3	1
I	789772	0	2	2	0
I	790411	0	3	3	0
I	791779	1	0	1	1
I	792091	1	1	2	0.5
I	792311	1	1	2	0.5
I	792979	0	3	3	0
I	794214	1	3	4	0.25
I	796695	1	2	3	0.333333
I	799311	1	4	5	0.2
I	800950	1	1	2	0.5
I	801860	1	2	3	0.333333
I	801896	1	2	3	0.333333
I	801942	0	3	3	0
I	802276	0	5	5	0
I	803529	1	4	5	0.2
I	806026	2	4	6	0.333333
I	806201	1	1	2	0.5
I	810054	1	1	2	0.5
I	810090	3	2	5	0.6
I	813573	0	1	1	0
I	814142	1	3	4	0.25
I	814292	1	2	3	0.333333
I	815364	3	4	7	0.428571
I	815411	1	2	3	0.333333
I	815991	2	2	4	0.5
I	816634	2	3	5	0.4
I	818816	0	5	5	0
I	818829	0	6	6	0
I	820527	2	2	4	0.5
I	821468	0	2	2	0
I	821852	2	5	7	0.285714
I	822362	1	3	4	0.25
I	822710	0	2	2	0
I	822966	2	2	4	0.5
I	825029	1	3	4	0.25
I	825511	2	1	3	0.666667
I	825512	2	1	3	0.666667
I	826365	2	2	4	0.5
I	826460	0	1	1	0
I	830097	4	1	5	0.8
I	831043	1	5	6	0.166667
I	835380	4	4	8	0.5
I	836359	1	2	3	0.333333
I	836424	1	6	7	0.142857
I	836946	1	2	3	0.333333
I	838045	2	4	6	0.333333
I	838064	1	3	4	0.25
I	842199	3	0	3	1
I	842525	2	3	5	0.4
I	847075	0	3	3	0
I	848433	0	3	3	0
I	848695	0	4	4	0
I	850725	3	0	3	1
I	850995	1	1	2	0.5
I	852531	1	2	3	0.333333
I	852648	0	6	6	0
I	853555	0	2	2	0
I	854229	4	1	5	0.8
I	854553	2	4	6	0.333333
I	855395	3	1	4	0.75
I	858226	0	1	1	0
I	859162	2	0	2	1
I	860295	1	1	2	0.5
I	860924	0	1	1	0
I	862249	0	1	1	0
I	862458	1	4	5	0.2
I	863359	1	2	3	0.333333
I	863360	1	2	3	0.333333
I	865343	0	3	3	0
I	866364	0	1	1	0
I	866899	1	3	4	0.25
I	869301	1	0	1	1
I	870389	0	2	2	0
I	870600	1	1	2	0.5
I	870610	0	1	1	0
I	870819	1	1	2	0.5
I	870870	2	4	6	0.333333
I	870923	1	1	2	0.5
I	871402	5	3	8	0.625
I	872180	1	0	1	1
I	874773	1	2	3	0.333333
I	875030	1	0	1	1
I	877270	1	2	3	0.333333
I	879099	0	1	1	0
I	880117	0	1	1	0
I	886515	1	4	5	0.2
I	889004	1	2	3	0.333333
I	889121	1	3	4	0.25
I	889160	0	5	5	0
I	891431	0	1	1	0
I	892395	0	1	1	0
I	893213	6	1	7	0.857143
I	893216	6	1	7	0.857143
I	895511	3	1	4	0.75
I	895898	1	4	5	0.2
I	897041	0	4	4	0
I	899488	2	2	4	0.5
I	904449	1	0	1	1
I	905966	0	2	2	0
I	906154	0	1	1	0
I	908909	1	3	4	0.25
I	909793	2	2	4	0.5
I	909909	2	2	4	0.5
I	910940	1	2	3	0.333333
I	911379	1	2	3	0.333333
I	911640	3	1	4	0.75
I	912427	0	1	1	0
I	913513	0	2	2	0
I	913840	2	0	2	1
I	913851	2	1	3	0.666667
I	913931	1	4	5	0.2
I	914920	2	1	3	0.666667
I	915907	4	5	9	0.444444
I	919556	1	3	4	0.25
I	920545	4	4	8	0.5
I	922118	2	2	4	0.5
I	923281	3	1	4	0.75
I	923298	2	2	4	0.5
I	925138	1	5	6	0.166667
I	925408	1	2	3	0.333333
I	926898	0	3	3	0
I	928123	3	0	3	1
I	935113	3	5	8	0.375
I	935408	2	1	3	0.666667
I	935446	1	2	3	0.333333
I	936484	1	1	2	0.5
I	938921	0	2	2	0
I	938923	0	2	2	0
I	940817	1	1	2	0.5
I	941133	1	1	2	0.5
I	941744	0	4	4	0
I	943587	0	1	1	0
I	943595	0	1	1	0
I	946701	1	4	5	0.2
I	948592	0	1	1	0
I	951994	0	6	6	0
I	951995	0	6	6	0
I	956260	0	3	3	0
I	956300	2	1	3	0.666667
I	956331	0	3	3	0
I	956567	1	1	2	0.5
I	956837	0	2	2	0
I	957164	1	3	4	0.25
I	959097	3	2	5	0.6
I	965766	2	2	4	0.5
I	966294	0	4	4	0
I	966618	2	5	7	0.285714
I	969145	0	5	5	0
I	970079	0	3	3	0
I	973426	0	3	3	0
I	974920	1	4	5	0.2
I	975278	1	1	2	0.5
I	975769	2	4	6	0.333333
I	976938	1	4	5	0.2
I	977427	1	3	4	0.25
I	978056	0	2	2	0
I	980246	0	1	1	0
I	980258	0	1	1	0
I	980281	0	1	1	0
I	980481	0	4	4	0
I	981819	1	2	3	0.333333
I	981824	1	2	3	0.333333
I	981872	0	3	3	0
I	982135	0	2	2	0
I	982687	0	1	1	0
I	984041	1	2	3	0.333333
I	984964	0	4	4	0
I	985546	1	3	4	0.25
I	986046	1	5	6	0.166667
I	987482	3	4	7	0.428571
I	987805	0	2	2	0
I	987807	0	2	2	0
I	988329	1	4	5	0.2
I	988465	2	1	3	0.666667
I	988816	1	3	4	0.25
I	989353	1	3	4	0.25
I	992189	0	3	3	0
I	992269	2	4	6	0.333333
I	992270	2	4	6	0.333333
I	992528	0	2	2	0
I	992874	0	3	3	0
I	993086	0	6	6	0
I	993561	0	1	1	0
I	994037	1	2	3	0.333333
I	994087	3	2	5	0.6
I	994507	1	4	5	0.2
I	994896	0	1	1	0
I	995911	0	2	2	0
I	997605	1	1	2	0.5
I	997639	1	4	5	0.2
I	998186	1	3	4	0.25
I	998477	1	4	5	0.2
I	998700	3	1	4	0.75
I	1000129	1	1	2	0.5
I	1001263	1	0	1	1
I	1002048	0	3	3	0
I	1004273	2	2	4	0.5
I	1006937	0	1	1	0
I	1010598	4	1	5	0.8
I	1010681	0	1	1	0
I	1011737	1	2	3	0.333333
I	1014791	0	5	5	0
I	1015203	0	3	3	0
I	1016364	0	2	2	0
I	1018533	2	2	4	0.5
I	1019698	0	2	2	0
I	1019699	0	2	2	0
I	1019776	1	0	1	1
I	1019784	1	1	2	0.5
I	1020539	0	1	1	0
I	1022659	1	1	2	0.5
I	1022847	1	3	4	0.25
I	1022885	1	1	2	0.5
I	1023136	0	1	1	0
I	1023350	1	2	3	0.333333
I	1023478	1	3	4	0.25
I	1023776	2	5	7	0.285714
I	1024660	2	1	3	0.666667
I	1025037	0	2	2	0
I	1025100	0	1	1	0
I	1025101	0	1	1	0
I	1028386	0	5	5	0
I	1028720	0	1	1	0
I	1028723	0	1	1	0
I	1028880	1	0	1	1
I	1028881	1	0	1	1
I	1028996	1	2	3	0.333333
I	1029529	2	1	3	0.666667
I	1029661	0	3	3	0
I	1029662	0	3	3	0
I	1030004	1	8	9	0.111111
I	1030598	2	1	3	0.666667
I	1031084	1	3	4	0.25
I	1031915	1	4	5	0.2
I	1033657	1	1	2	0.5
I	1035797	0	1	1	0
I	1035898	0	1	1	0
I	1036086	4	0	4	1
I	1036271	0	3	3	0
I	1036453	1	0	1	1
I	1036456	1	0	1	1
I	1036528	2	3	5	0.4
I	1036855	2	2	4	0.5
I	1036869	1	1	2	0.5
I	1036963	0	3	3	0
I	1037065	0	3	3	0
I	1038138	1	2	3	0.333333
I	1038996	2	0	2	1
I	1039371	0	4	4	0
I	1039475	0	1	1	0
I	1039988	1	4	5	0.2
I	1040199	0	1	1	0
I	1041275	1	4	5	0.2
I	1041733	1	4	5	0.2
I	1044106	1	2	3	0.333333
I	1044168	1	0	1	1
I	1044183	1	1	2	0.5
I	1044200	0	1	1	0
I	1044327	0	1	1	0
I	1045123	0	2	2	0
I	1046702	3	3	6	0.5
I	1047056	0	1	1	0
I	1048129	0	1	1	0
I	1048782	3	3	6	0.5
I	1049122	2	3	5	0.4
I	1051166	2	3	5	0.4
I	1052333	2	4	6	0.333333
I	1053955	2	1	3	0.666667
I	1054085	3	4	7	0.428571
I	1054169	1	0	1	1
I	1054174	1	0	1	1
I	1054350	2	2	4	0.5
I	1055170	2	0	2	1
I	1056220	0	2	2	0
I	1056363	2	0	2	1
I	1056875	1	4	5	0.2
I	1057135	1	0	1	1
I	1057250	3	3	6	0.5
I	1057541	1	5	6	0.166667
I	1059716	2	2	4	0.5
I	1060829	0	2	2	0
I	1062733	4	5	9	0.444444
I	1062981	1	3	4	0.25
I	1064940	2	3	5	0.4
I	1065913	2	2	4	0.5
I	1066154	2	1	3	0.666667
I	1066167	2	2	4	0.5
I	1066371	2	1	3	0.666667
I	1067444	1	1	2	0.5
I	1067570	2	2	4	0.5
I	1070894	0	2	2	0
I	1071207	1	2	3	0.333333
I	1071440	1	5	6	0.166667
I	1071648	1	3	4	0.25
I	1072100	0	3	3	0
I	1072901	1	3	4	0.25
I	1073327	3	1	4	0.75
I	1075095	2	4	6	0.333333
I	1075355	0	3	3	0
I	1077162	1	1	2	0.5
I	1079166	2	2	4	0.5
I	1082774	1	0	1	1
I	1082879	1	0	1	1
I	1083140	0	2	2	0
I	1084764	1	1	2	0.5
I	1084913	1	2	3	0.333333
I	1085365	1	0	1	1
I	1086904	1	2	3	0.333333
I	1088877	1	2	3	0.333333
I	1089083	1	1	2	0.5
I	1090255	1	2	3	0.333333
I	1091828	1	0	1	1
I	1092221	3	4	7	0.428571
I	1092253	0	1	1	0
I	1092281	3	2	5	0.6
I	1092424	0	1	1	0
I	1092481	2	1	3	0.666667
I	1092584	1	7	8	0.125
I	1092596	1	5	6	0.166667
I	1092639	2	3	5	0.4
I	1092959	0	2	2	0
I	1093235	1	3	4	0.25
I	1094765	3	2	5	0.6
I	1094831	1	2	3	0.333333
I	1095002	1	2	3	0.333333
I	1095003	1	2	3	0.333333
I	1095027	2	3	5	0.4
I	1095073	1	2	3	0.333333
I	1095104	1	3	4	0.25
I	1095123	1	1	2	0.5
I	1098420	3	1	4	0.75
I	1099358	3	3	6	0.5
I	1099496	2	2	4	0.5
I	1099904	2	2	4	0.5
I	1099925	1	1	2	0.5
I	1100072	1	3	4	0.25
I	1101005	0	4	4	0
I	1101878	0	3	3	0
I	1103397	5	5	10	0.5
I	1103449	0	2	2	0
I	1103570	2	4	6	0.333333
I	1104346	0	2	2	0
I	1104364	1	2	3	0.333333
I	1104387	1	2	3	0.333333
I	1106672	2	1	3	0.666667
I	1106712	0	3	3	0
I	1107871	1	5	6	0.166667
I	1108944	2	3	5	0.4
I	1108982	1	4	5	0.2
I	1109005	1	1	2	0.5
I	1109717	1	2	3	0.333333
I	1109726	2	1	3	0.666667
I	1116612	0	2	2	0
I	1116669	0	2	2	0
I	1116681	0	1	1	0
I	1125102	2	4	6	0.333333
I	1125918	1	2	3	0.333333
I	1129486	2	2	4	0.5
I	1129487	2	3	5	0.4
I	1131412	4	4	8	0.5
I	1135500	2	1	3	0.666667
I	1135606	2	1	3	0.666667
I	1135728	1	3	4	0.25
I	1135882	1	3	4	0.25
I	1136116	1	2	3	0.333333
I	1136335	0	3	3	0
I	1136986	1	1	2	0.5
I	1137055	0	2	2	0
I	1137258	2	0	2	1
I	1137525	0	3	3	0
I	1137923	1	2	3	0.333333
I	1138158	1	2	3	0.333333
I	1139789	0	1	1	0
I	1140313	1	1	2	0.5
I	1140554	0	4	4	0
I	1140574	0	3	3	0
I	1140586	0	2	2	0
I	1141864	1	3	4	0.25
I	1143149	1	0	1	1
I	1143851	1	2	3	0.333333
I	1146326	1	1	2	0.5
I	1146484	0	1	1	0
I	1149574	0	4	4	0
I	1150826	0	5	5	0
I	1150842	0	2	2	0
I	1150862	0	3	3	0
I	1151052	0	1	1	0
I	1151158	2	1	3	0.666667
I	1151181	2	1	3	0.666667
I	1152420	0	2	2	0
I	1152898	4	2	6	0.666667
I	1153179	1	3	4	0.25
I	1153531	3	4	7	0.428571
I	1154278	1	2	3	0.333333
I	1155151	1	4	5	0.2
I	1155449	2	2	4	0.5
I	1157242	1	3	4	0.25
I	1159975	2	4	6	0.333333
I	1161819	1	2	3	0.333333
I	1162558	1	3	4	0.25
I	1162564	1	2	3	0.333333
I	1162905	1	1	2	0.5
I	1163264	1	0	1	1
I	1165108	0	2	2	0
I	1165228	1	2	3	0.333333
I	1165834	1	2	3	0.333333
I	1166360	2	0	2	1
I	1166683	2	3	5	0.4
I	1166703	1	1	2	0.5
I	1166764	0	1	1	0
I	1166889	1	1	2	0.5
I	1166953	0	1	1	0
I	1167522	1	2	3	0.333333
I	1168720	2	4	6	0.333333
I	1168756	1	2	3	0.333333
I	1169005	0	3	3	0
I	1169012	0	2	2	0
I	1170242	0	3	3	0
I	1170337	1	1	2	0.5
I	1170420	0	2	2	0
I	1170458	1	1	2	0.5
I	1170480	3	1	4	0.75
I	1172913	1	1	2	0.5
I	1172915	1	1	2	0.5
I	1173628	3	5	8	0.375
I	1173658	4	2	6	0.666667
I	1174190	2	2	4	0.5
I	1174289	1	3	4	0.25
I	1174426	0	1	1	0
I	1174936	1	2	3	0.333333
I	1175325	2	1	3	0.666667
I	1175928	1	0	1	1
I	1175994	0	2	2	0
I	1176011	0	2	2	0
I	1176256	2	5	7	0.285714
I	1177517	1	1	2	0.5
I	1177577	0	2	2	0
I	1179216	1	4	5	0.2
I	1179418	0	1	1	0
I	1179427	1	1	2	0.5
I	1179520	1	4	5	0.2
I	1179904	2	6	8	0.25
I	1180044	2	2	4	0.5
I	1180234	0	1	1	0
I	1181783	2	1	3	0.666667
I	1182028	1	4	5	0.2
I	1182838	0	3	3	0
I	1183345	0	1	1	0
I	1184297	0	1	1	0
I	1185149	1	4	5	0.2
I	1185266	1	0	1	1
I	1186417	0	2	2	0
I	1187279	2	3	5	0.4
I	1190002	1	1	2	0.5
I	1190645	1	1	2	0.5
I	1190646	1	1	2	0.5
I	1190737	3	3	6	0.5
I	1190786	0	1	1	0
I	1190945	0	1	1	0
I	1191079	0	1	1	0
I	1191674	1	1	2	0.5
I	1191735	0	6	6	0
I	1191799	1	2	3	0.333333
I	1191900	2	0	2	1
I	1191903	2	0	2	1
I	1191988	0	2	2	0
I	1192484	2	2	4	0.5
I	1192539	0	1	1	0
I	1192608	2	2	4	0.5
I	1192739	0	1	1	0
I	1193115	1	3	4	0.25
I	1193788	0	2	2	0
I	1194075	1	3	4	0.25
I	1194639	2	2	4	0.5
I	1195138	1	1	2	0.5
I	1195176	2	2	4	0.5
I	1196197	2	1	3	0.666667
I	1196473	2	1	3	0.666667
I	1196516	0	1	1	0
I	1199052	1	2	3	0.333333
I	1201190	0	2	2	0
I	1201395	1	2	3	0.333333
I	1201796	0	1	1	0
I	1202711	1	6	7	0.142857
I	1203239	1	1	2	0.5
I	1203956	0	3	3	0
I	1204324	2	1	3	0.666667
I	1204449	0	1	1	0
I	1204539	1	0	1	1
I	1204904	1	1	2	0.5
I	1204922	0	1	1	0
I	1205485	0	4	4	0
I	1206103	1	1	2	0.5
I	1206304	0	1	1	0
I	1208109	4	3	7	0.571429
I	1208330	1	2	3	0.333333
I	1208759	1	2	3	0.333333
I	1208812	0	2	2	0
I	1208846	1	0	1	1
I	1209001	0	3	3	0
I	1210774	1	0	1	1
I	1211695	2	1	3	0.666667
I	1212779	0	4	4	0
I	1213392	0	4	4	0
I	1213429	0	6	6	0
I	1213628	1	5	6	0.166667
I	1214351	1	0	1	1
I	1214466	0	2	2	0
I	1214486	0	1	1	0
I	1216328	0	3	3	0
I	1217128	4	3	7	0.571429
I	1217745	0	4	4	0
I	1218224	0	4	4	0
I	1218345	1	6	7	0.142857
I	1218450	2	3	5	0.4
I	1219424	1	1	2	0.5
I	1220614	0	2	2	0
I	1220618	0	2	2	0
I	1220722	0	1	1	0
I	1220724	0	1	1	0
I	1221192	1	3	4	0.25
I	1221647	0	5	5	0
I	1221748	1	2	3	0.333333
I	1222419	1	1	2	0.5
I	1222914	1	3	4	0.25
I	1226272	2	2	4	0.5
I	1227089	1	4	5	0.2
I	1227296	0	2	2	0
I	1229034	2	1	3	0.666667
I	1230673	2	1	3	0.666667
I	1230868	1	4	5	0.2
I	1232070	1	2	3	0.333333
I	1232341	0	4	4	0
I	1233661	1	2	3	0.333333
I	1233747	1	2	3	0.333333
I	1234528	2	6	8	0.25
I	1234924	3	1	4	0.75
I	1235063	1	4	5	0.2
I	1235191	1	2	3	0.333333
I	1235552	1	1	2	0.5
I	1236038	1	0	1	1
I	1236356	2	1	3	0.666667
I	1236600	4	1	5	0.8
I	1236767	3	1	4	0.75
I	1237280	2	4	6	0.333333
I	1237564	2	2	4	0.5
I	1237819	0	3	3	0
I	1237892	1	1	2	0.5
I	1238142	0	1	1	0
I	1238143	0	1	1	0
I	1238885	0	1	1	0
I	1239363	1	2	3	0.333333
I	1239795	0	2	2	0
I	1240143	0	2	2	0
I	1240345	0	1	1	0
I	1240407	1	3	4	0.25
I	1241783	1	0	1	1
I	1241896	0	3	3	0
I	1241897	0	3	3	0
I	1242197	0	3	3	0
I	1242220	1	2	3	0.333333
I	1242231	2	3	5	0.4
I	1242235	2	2	4	0.5
I	1242460	1	2	3	0.333333
I	1242969	1	1	2	0.5
I	1243863	1	5	6	0.166667
I	1243870	1	5	6	0.166667
I	1243974	3	2	5	0.6
I	1244660	0	2	2	0
I	1244678	1	3	4	0.25
I	1246212	1	1	2	0.5
I	1246241	1	2	3	0.333333
I	1246533	0	4	4	0
I	1246544	0	3	3	0
I	1247543	1	2	3	0.333333
I	1247668	1	5	6	0.166667
I	1248251	2	2	4	0.5
I	1248253	2	2	4	0.5
I	1248466	2	2	4	0.5
I	1248467	2	2	4	0.5
I	1249282	0	1	1	0
I	1250829	2	4	6	0.333333
I	1252220	0	4	4	0
I	1252250	1	4	5	0.2
I	1252850	2	3	5	0.4
I	1253635	1	1	2	0.5
I	1254691	0	2	2	0
I	1255061	2	3	5	0.4
I	1255378	0	3	3	0
I	1255418	0	2	2	0
I	1257971	1	1	2	0.5
I	1258708	1	2	3	0.333333
I	1259302	0	3	3	0
I	1260255	0	5	5	0
I	1264680	0	3	3	0
I	1265556	1	3	4	0.25
I	1266254	2	3	5	0.4
I	1267411	1	2	3	0.333333
I	1267576	1	2	3	0.333333
I	1268752	1	1	2	0.5
I	1268785	0	4	4	0
I	1268862	1	1	2	0.5
I	1269247	2	3	5	0.4
I	1269255	1	2	3	0.333333
I	1269605	0	2	2	0
I	1269632	0	3	3	0
I	1269789	0	3	3	0
I	1269895	0	2	2	0
I	1270233	0	3	3	0
I	1270430	0	5	5	0
I	1273895	1	3	4	0.25
I	1274305	2	5	7	0.285714
I	1274359	1	4	5	0.2
I	1274401	0	1	1	0
I	1275630	0	2	2	0
I	1276165	0	2	2	0
I	1276393	1	3	4	0.25
I	1276656	0	2	2	0
I	1278209	3	5	8	0.375
I	1279438	0	1	1	0
I	1279754	2	1	3	0.666667
I	1281111	2	2	4	0.5
I	1282316	0	4	4	0
I	1283377	3	5	8	0.375
I	1287300	0	4	4	0
I	1287633	1	1	2	0.5
I	1287873	0	2	2	0
I	1287918	0	1	1	0
I	1288032	1	4	5	0.2
I	1290835	2	1	3	0.666667
I	1292297	0	1	1	0
I	1293478	2	3	5	0.4
I	1294290	3	0	3	1
I	1294612	1	2	3	0.333333
I	1295618	0	5	5	0
I	1296267	1	1	2	0.5
I	1297084	1	3	4	0.25
I	1302734	2	1	3	0.666667
I	1302752	2	1	3	0.666667
I	1303216	1	1	2	0.5
I	1303482	1	2	3	0.333333
I	1305351	2	2	4	0.5
I	1305439	4	3	7	0.571429
I	1315293	1	3	4	0.25
I	1319458	1	1	2	0.5
I	1323012	2	3	5	0.4
I	1326156	5	2	7	0.714286
I	1345552	2	4	6	0.333333
I	1349873	1	0	1	1
I	1352627	2	1	3	0.666667
I	1354966	0	2	2	0
I	1355053	1	0	2	0.5
I	1358429	2	5	7	0.285714
I	1360163	1	1	2	0.5
I	1360194	2	0	2	1
I	1361108	1	4	5	0.2
I	1365681	0	1	1	0
I	1366437	3	0	3	1
I	1367243	0	1	1	0
I	1367617	0	1	1	0
I	1368075	0	1	1	0
I	1370090	0	2	2	0
I	1375046	3	4	7	0.428571
I	1377840	0	2	2	0
I	1378285	0	3	3	0
I	1378398	1	2	3	0.333333
I	1378871	1	2	3	0.333333
I	1378891	0	3	3	0
I	1379629	0	2	2	0
I	1379654	1	2	3	0.333333
I	1380145	0	1	1	0
I	1380146	0	1	1	0
I	1380615	2	2	4	0.5
I	1381126	2	3	5	0.4
I	1382556	1	3	4	0.25
I	1383385	1	3	4	0.25
I	1384788	0	3	3	0
I	1384912	0	2	2	0
I	1385240	0	1	1	0
I	1385259	2	3	5	0.4
I	1385271	3	3	6	0.5
I	1385343	1	0	1	1
I	1385613	2	2	4	0.5
I	1385676	0	3	3	0
I	1386200	0	2	2	0
I	1386993	1	1	2	0.5
I	1387679	2	2	4	0.5
I	1387759	1	2	3	0.333333
I	1389668	0	2	2	0
I	1390188	0	3	3	0
I	1390467	0	1	1	0
I	1390477	0	1	1	0
I	1390527	0	2	2	0
I	1391477	0	1	1	0
I	1391695	0	2	2	0
I	1391777	0	2	2	0
I	1392061	0	1	1	0
I	1392321	0	1	1	0
I	1392831	0	2	2	0
I	1393121	0	4	4	0
I	1393128	0	4	4	0
I	1393399	0	2	2	0
I	1393579	0	3	3	0
I	1393622	1	0	1	1
I	1394223	0	2	2	0
I	1394284	1	4	5	0.2
I	1394989	1	1	2	0.5
I	1395129	0	1	1	0
I	1395221	0	2	2	0
I	1395295	1	4	5	0.2
I	1395330	2	4	6	0.333333
I	1395456	2	1	3	0.666667
I	1395467	2	1	3	0.666667
I	1395648	0	7	7	0
I	1396611	2	3	5	0.4
I	1396759	2	0	2	1
I	1397248	0	3	3	0
I	1397830	1	0	1	1
I	1397997	0	2	2	0
I	1398185	0	2	2	0
I	1398580	0	3	3	0
I	1398920	1	3	4	0.25
I	1399533	0	4	4	0
I	1400365	1	3	4	0.25
I	1401167	3	1	4	0.75
I	1401799	1	3	4	0.25
I	1403849	0	3	3	0
I	1404441	0	2	2	0
I	1404719	2	3	5	0.4
I	1404749	0	4	4	0
I	1406150	0	3	3	0
I	1406526	1	0	1	1
I	1406586	0	2	2	0
I	1406587	0	2	2	0
I	1407590	2	3	5	0.4
I	1409295	1	1	2	0.5
I	1409680	2	1	3	0.666667
I	1410307	1	1	2	0.5
I	1410351	3	1	4	0.75
I	1411422	3	5	8	0.375
I	1411622	2	3	5	0.4
I	1414427	1	2	3	0.333333
I	1414442	1	3	4	0.25
I	1415387	1	2	3	0.333333
I	1416016	1	1	2	0.5
I	1416046	1	2	3	0.333333
I	1416082	1	1	2	0.5
I	1416132	2	2	4	0.5
I	1417333	2	1	3	0.666667
I	1417394	1	3	4	0.25
I	1417723	0	2	2	0
I	1418158	4	0	4	1
I	1418519	1	1	2	0.5
I	1419047	0	1	1	0
I	1419331	2	4	6	0.333333
I	1421476	0	4	4	0
I	1421600	1	0	1	1
I	1422791	1	2	3	0.333333
I	1422997	0	1	1	0
I	1423024	1	2	3	0.333333
I	1423345	0	1	1	0
I	1424035	2	0	2	1
I	1424074	0	3	3	0
I	1424318	0	3	3	0
I	1424824	2	4	6	0.333333
I	1425094	1	4	5	0.2
I	1425792	1	5	6	0.166667
I	1427550	2	4	6	0.333333
I	1428540	0	3	3	0
I	1431796	0	2	2	0
I	1432005	1	4	5	0.2
I	1432708	0	4	4	0
I	1433170	1	3	4	0.25
I	1433305	2	0	2	1
I	1433755	2	4	6	0.333333
I	1433762	4	3	7	0.571429
I	1434025	1	2	3	0.333333
I	1434271	1	6	7	0.142857
I	1434959	0	2	2	0
I	1435205	3	3	6	0.5
I	1435472	0	4	4	0
I	1435907	2	3	5	0.4
I	1436114	0	1	1	0
I	1436246	0	2	2	0
I	1436411	1	2	3	0.333333
I	1436536	2	5	7	0.285714
I	1436602	3	2	5	0.6
I	1436646	0	1	1	0
I	1436714	0	3	3	0
I	1436812	0	2	2	0
I	1436963	0	1	1	0
I	1437527	0	4	4	0
I	1437634	1	0	1	1
I	1437775	0	3	3	0
I	1439678	0	2	2	0
I	1439791	2	5	7	0.285714
I	1440487	2	1	3	0.666667
I	1441622	2	1	3	0.666667
I	1442247	0	1	1	0
I	1442660	2	1	3	0.666667
I	1442821	1	1	2	0.5
I	1443837	0	3	3	0
I	1444098	2	3	5	0.4
I	1448274	0	2	2	0
I	1448657	1	1	2	0.5
I	1449032	5	1	6	0.833333
I	1451070	1	3	4	0.25
I	1452098	1	1	2	0.5
I	1454243	1	5	6	0.166667
I	1456240	2	1	3	0.666667
I	1457266	1	1	2	0.5
I	1457979	1	0	1	1
I	1459065	0	2	2	0
I	1459193	2	1	3	0.666667
I	1459454	1	1	2	0.5
I	1460654	1	6	7	0.142857
I	1460890	2	4	6	0.333333
I	1461336	0	2	2	0
I	1463260	1	0	1	1
I	1464463	5	2	7	0.714286
I	1465423	2	4	6	0.333333
I	1466032	1	3	4	0.25
I	1466139	1	0	1	1
I	1466302	1	5	6	0.166667
I	1466322	0	4	4	0
I	1466592	1	2	3	0.333333
I	1466773	2	4	6	0.333333
I	1469331	1	0	1	1
I	1469958	1	2	3	0.333333
I	1469965	1	2	3	0.333333
I	1470847	1	2	3	0.333333
I	1470866	0	2	2	0
I	1471346	0	3	3	0
I	1471548	2	4	6	0.333333
I	1473717	5	3	8	0.625
I	1476837	0	1	1	0
I	1477484	1	5	6	0.166667
I	1478427	2	1	3	0.666667
I	1479503	2	5	7	0.285714
I	1479999	2	2	4	0.5
I	1480005	2	2	4	0.5
I	1481454	1	2	3	0.333333
I	1481859	1	1	2	0.5
I	1482237	1	4	5	0.2
I	1482260	2	2	4	0.5
I	1483258	3	3	6	0.5
I	1483656	1	4	5	0.2
I	1483848	1	5	6	0.166667
I	1484072	0	1	1	0
I	1484304	3	3	6	0.5
I	1484845	1	3	4	0.25
I	1485630	1	2	3	0.333333
I	1486258	3	2	5	0.6
I	1486756	2	2	4	0.5
I	1488198	1	1	2	0.5
I	1489003	3	1	4	0.75
I	1489798	0	5	5	0
I	1490988	2	3	5	0.4
I	1492349	0	1	1	0
I	1492776	0	1	1	0
I	1493165	1	2	3	0.333333
I	1493171	1	1	2	0.5
I	1494849	1	2	3	0.333333
I	1495521	0	3	3	0
I	1495527	0	3	3	0
I	1496782	0	2	2	0
I	1496826	1	1	2	0.5
I	1497001	1	4	5	0.2
I	1497058	1	4	5	0.2
I	1497354	0	4	4	0
I	1501605	1	1	2	0.5
I	1501708	1	0	1	1
I	1501784	0	1	1	0
I	1502546	1	3	4	0.25
I	1502551	1	3	4	0.25
I	1502899	3	2	5	0.6
I	1502975	0	2	2	0
I	1504565	2	2	4	0.5
I	1504826	4	3	7	0.571429
I	1504901	0	2	2	0
I	1504950	2	1	3	0.666667
I	1506105	1	3	4	0.25
I	1506622	2	1	3	0.666667
I	1506739	1	0	1	1
I	1506832	0	4	4	0
I	1507353	1	2	3	0.333333
I	1507378	1	1	2	0.5
I	1507637	0	1	1	0
I	1507639	0	1	1	0
I	1508250	0	4	4	0
I	1508264	0	3	3	0
I	1508271	1	2	3	0.333333
I	1509613	1	2	3	0.333333
I	1509697	1	0	1	1
I	1510150	2	2	4	0.5
I	1510419	1	0	1	1
I	1512698	0	3	3	0
I	1513751	0	4	4	0
I	1515575	0	2	2	0
I	1517293	2	2	4	0.5
I	1517407	1	1	2	0.5
I	1517891	2	1	3	0.666667
I	1518199	2	2	4	0.5
I	1518225	0	2	2	0
I	1520110	1	4	5	0.2
I	1520375	0	3	3	0
I	1520377	0	2	3	0
I	1520405	0	2	2	0
I	1521153	0	1	1	0
I	1521170	0	1	1	0
I	1522463	1	3	4	0.25
I	1523208	3	2	5	0.6
I	1523729	1	1	2	0.5
I	1524291	0	1	1	0
I	1525984	1	3	4	0.25
I	1526037	1	1	2	0.5
I	1526065	1	1	2	0.5
I	1526129	0	3	3	0
I	1526243	1	3	4	0.25
I	1527890	0	2	2	0
I	1528903	0	4	4	0
I	1528980	3	4	7	0.428571
I	1529137	0	4	4	0
I	1529269	2	4	6	0.333333
I	1530203	0	1	1	0
I	1530214	0	1	1	0
I	1530426	1	6	7	0.142857
I	1531888	1	1	2	0.5
I	1531891	1	0	1	1
I	1531976	1	0	1	1
I	1532089	1	2	3	0.333333
I	1532384	1	1	2	0.5
I	1533042	0	3	3	0
I	1533066	0	2	2	0
I	1533724	0	1	1	0
I	1533842	2	0	2	1
I	1533878	1	2	3	0.333333
I	1535975	0	4	4	0
I	1538061	1	4	5	0.2
I	1538128	0	3	3	0
I	1539019	0	2	2	0
I	1539485	1	1	2	0.5
I	1540466	2	2	4	0.5
I	1540855	2	4	6	0.333333
I	1541338	0	6	6	0
I	1542279	0	3	3	0
I	1544075	2	1	3	0.666667
I	1544254	2	1	3	0.666667
I	1547414	1	3	4	0.25
I	1547611	2	1	3	0.666667
I	1549343	0	1	1	0
I	1550282	1	1	2	0.5
I	1552175	0	4	4	0
I	1552386	1	2	3	0.333333
I	1552458	0	3	3	0
I	1552538	0	2	2	0
I	1552568	2	4	6	0.333333
I	1552632	3	1	4	0.75
I	1553089	2	4	6	0.333333
I	1553725	1	5	6	0.166667
I	1554274	2	1	3	0.666667
I	1554641	1	6	7	0.142857
I	1554727	3	4	7	0.428571
I	1555148	1	1	2	0.5
I	1555343	1	3	4	0.25
I	1556093	0	3	3	0
I	1556394	0	4	4	0
I	1556854	0	4	4	0
I	1557268	0	2	2	0
I	1557986	1	2	3	0.333333
I	1558207	0	5	5	0
I	1558211	0	4	4	0
I	1558475	0	2	2	0
I	1558502	1	2	3	0.333333
I	1558641	3	3	6	0.5
I	1559027	0	1	1	0
I	1559480	3	3	6	0.5
I	1560548	2	2	4	0.5
I	1560584	0	1	1	0
I	1563022	1	1	2	0.5
I	1563052	0	4	4	0
I	1563142	1	1	2	0.5
I	1563428	2	3	5	0.4
I	1564215	2	2	4	0.5
I	1564234	2	2	4	0.5
I	1564780	1	2	3	0.333333
I	1565219	1	0	1	1
I	1565392	0	2	2	0
I	1565395	1	2	3	0.333333
I	1565431	1	1	2	0.5
I	1565469	0	2	2	0
I	1565600	1	7	8	0.125
I	1565605	1	6	7	0.142857
I	1565620	0	6	6	0
I	1566709	3	0	3	1
I	1566710	3	0	3	1
I	1566919	2	2	4	0.5
I	1567755	1	4	5	0.2
I	1568325	1	2	3	0.333333
I	1569282	2	1	3	0.666667
I	1569357	1	2	3	0.333333
I	1570783	2	2	4	0.5
I	1571803	0	3	3	0
I	1571831	0	1	1	0
I	1572125	0	2	2	0
I	1573200	0	3	3	0
I	1573298	1	2	3	0.333333
I	1573608	4	1	5	0.8
I	1573799	1	2	3	0.333333
I	1575289	0	4	4	0
I	1575463	1	0	1	1
I	1575534	4	0	4	1
[truncated: 96,568 more rows]

## Sheet: Figure 2AB
him-5				zipt-7.1(ok971) him-5			him-5 males x zipt-7.1(ok971) him-5
Brood #	eggs	oocytes		Brood #	eggs	oocytes		Cross #	eggs	oocytes
1	250	7		1	0	281		1	450	0
2	293	5		2	0	326		2	316	0
3	239	11		3	0	385		3	304	0
4	253	12		4	0	278		4	420	2
5	209	1		5	0	269		5	319	0
6	196	9		6	0	40		6	441	2
7	200	19		7	17	151		7	368	0
8	217	0		8	0	212		8	230	0
9	210	10		9	0	232
10	221	5		10	0	227
11	217	2		11	0	265
12	227	4		12	0	202
13	253	18		13	0	276
14	234	9		14	38	247
15	213	14		15	0	26			356	0.5
16	205	7		16	0	179
17	243	3		17	0	219
18	216	24		18	0	333
19	203	7		19	26	114
20	221	3		20	0	291
21	233	8		21	0	244
22	200	7		22	0	293
23	262	11		23	67	42
24	203	5		24	0	161
25	196	32		25	0	198
26	214	0
27	237	0			5.92	219.64
28	236	4
29	235	18
	225.379	8.7931

## Sheet: Figure 2E
him-5 male X spe-8 dpy-5			zipt-7.1(ok971) him-5 male X spe-8 dpy-5
Cross #	Dpy	non-Dpy		Cross #	Dpy	non-Dpy
1	0	119		1	122	60
2	0	173		2	112	1
3	2	247		3	60	94
4	0	203		4	33	6
5	0	245		5	31	111
6	0	302		6	67	52
7	0	236		7	171	15
8	0	163		8	20	159
9	0	218		9	59	73
10	0	327		10	124	9
11	0	352		11	91	3
12	0	164		12	45	2
13	11	174		13	100	8
14	1	109		14	15	111
15	3	263		15	39	0
16	0	73		16	59	68
17	1	221		17	33	240
18	0	210		18	34	102
19	0	183		19	31	0
20	0	154		20	2	171
21	0	187		21	91	28
22	1	250		22	16	127
23	10	46		23	5	70
				23	193	4
				25	67	2
				26	24	137
				27	23	228
				28	76	22
				29	85	2
				30	15	110
				31	53	26
				32	55	0
				33	12	174
				34	104	40
				35	103	10
				36	87	0
				37	81	117
				38	10	290
				39	44	45

## Sheet: Figure 2F
him-5 male x fog-2			zipt-7.1(ok931) him-5 male X fog-2
Cross #	Brood size		Cross #	Brood size
1	309		1	23
2	430		2	211
3	313		3	3
4	598		4	2
5	587		5	233
6	476		6	216
7	417		7	0
8	395		8	1
9	603		9	0
10	448		10	2
11	430		11	80
12	310		12	35
13	493		13	2
			14	375

## Sheet: Figure 3B
wt SM					ok971 SM				wt Zn					ok971 Zn				wt Pro					ok971 Pro				wt Try					ok971 Try
Trial	Active	Total	% Active		Trial	Active	Total	% Active	Trial	Active	Total	% Active		Trial	Active	Total	% Active	Trial	Active	Total	% Active		Trial	Active	Total	% Active	Trial	Active	Total	% Active		Trial	Active	Total	% Active
1	0	34	0		1	0	27	0	1	8	9	88.89		1	2	22	9.09	1	43	45	95.56		1	21	44	47.73	1	20	27	74.07		1	5	26	19.23
2	0	38	0		2	0	43	0	2	13	15	86.67		2	2	23	8.7	2	42	48	87.5		2	41	53	77.36	2	15	18	83.33		2	6	12	50
3	0	25	0		3	2	57	3.51	3	9	11	81.82		3	1	14	7.14	3	36	36	100		3	38	54	70.37	3	16	21	76.19		3	9	18	50
4	0	18	0		4	0	43	0	4	7	10	70		4	5	11	45.45	4	33	34	97.06		4	33	42	78.57	4	16	18	88.89		4	11	30	36.67
5	0	33	0		5	0	22	0	5	10	11	90.91		5	4	12	33.33	5	56	58	96.55		5	37	47	78.72	5	16	18	88.89		5	15	38	39.47
6	0	52	0		6	1	92	1.08	6	14	15	93.33		6	5	17	29.41	6	96	100	96		6	7	29	24.14	6	11	11	100		6	21	46	45.65
7	0	24	0		7	0	67	0	7	11	19	57.89		7	0	13	0	7	77	80	96.25		7	7	23	30.43	7	18	24	75		7	14	28	50
8	1	42	2.41		8	0	32	0	8	7	10	70		8	1	8	12.5	8	32	33	96.97		8	13	43	30.23	8	33	35	94.29		8	20	32	62.5
9	0	27	0		9	0	41	0	9	11	15	73.33		9	2	19	10.53	9	41	45	91.11		9	32	42	76.19	9	17	20	85		9	1	29	3.45
10	0	31	0		10	0	17	0	10	13	15	86.67		10	1	10	10	10	63	65	96.92		10	4	23	17.39	10	32	33	96.97		10	3	37	8.11
									11	4	7	57.14		11	1	10	10						11	7	34	20.59						11	1	35	2.86
									12	5	11	45.45		12	1	15	6.67						12	1	40	2.5						12	2	27	7.41
									13	8	10	80		13	1	12	8.33						13	3	21	14.29						13	2	32	6.25
									14	8	9	88.89		14	1	13	7.69						14	1	46	2.17						14	0	33	0
									15	5	7	71.43		15	1	14	7.14						15	11	18	61.11						15	0	18	0
									16	9	10	90		16	0	13	0						16	23	30	76.67						16	0	43	0
									17	8	8	100		17	0	41	0															17	1	45	2.22
									18	6	7	85.71		18	0	17	0															18	0	53	0
									19	7	8	87.5		19	1	41	2.44															19	19	21	90.48
									20	2	10	20		20	11	18	61.11															20	14	17	82.35
									21	3	7	42.86		21	10	11	90.91															21	13	18	72.22
														22	1	17	5.88															22	5	15	33.33
														23	6	12	50															23	1	22	4.55
														24	2	6	33.33															24	2	25	8
														25	1	5	20															25	6	10	60
														26	2	6	33.33
														27	0	4	0
														28	5	14	35.71
														29	5	23	21.74
														30	7	18	38.89
														31	4	14	28.57
														32	17	61	27.87
														33	10	72	13.89
														34	7	29	24.14
														35	14	52	26.92
														36	9	20	45
														37	3	17	17.65
														38	0	9	0
														39	0	11	0
														40	1	8	12.5
														41	1	11	9.09
														42	0	11	0
														43	0	16	0
														44	0	18	0
														45	0	10	0
														46	0	9	0
														47	0	16	0
														48	4	33	12.12

## Sheet: Figure 3C
wt SM					ok971 SM				wt Zn					ok971 Zn				wt Pro					ok971 Pro				wt Try					ok971 Try
Trial	Active	Total	% Active		Trial	Active	Total	% Active	Trial	Active	Total	% Active		Trial	Active	Total	% Active	Trial	Active	Total	% Active		Trial	Active	Total	% Active	Trial	Active	Total	% Active		Trial	Active	Total	% Active
1	1	37	2.7		1	0	45	0	1	48	65	73.85		1	1	54	1.85	1	34	42	80.95		1	12	47	25.53	1	23	25	92		1	37	43	86.05
2	0	58	0		2	0	52	0	2	47	69	68.12		2	1	22	4.55	2	46	48	95.83		2	29	34	85.29	2	18	21	85.71		2	43	60	71.67
3	0	144	0		3	0	34	0	3	22	38	57.89		3	3	25	12	3	75	89	84.27		3	33	36	91.67	3	24	32	75		3	36	48	75
4	0	135	0		4	3	56	5.36	4	53	66	80.3		4	0	41	0	4	53	61	86.89		4	34	38	89.47	4	19	25	76		4	23	32	71.88
5	0	156	0		5	0	47	0	5	67	82	81.71		5	0	30	0	5	32	35	91.43		5	31	67	46.27	5	33	35	94.29		5	57	77	74.03
6	1	173	0.58		6	0	43	0	6	46	71	64.79		6	0	13	0	6	21	28	75		6	16	47	34.04	6	42	50	84		6	18	36	50
7	0	164	0		7	0	37	0	7	36	45	80		7	0	6	0	7	44	50	88		7	9	40	22.5	7	17	18	94.44		7	28	43	65.12
8	0	145	0		8	1	48	2.08	8	52	63	82.54		8	0	9	0	8	58	63	92.06		8	14	29	48.28	8	56	62	90.32		8	26	50	52
					9	0	28	0						9	1	22	4.55						9	8	23	34.78						9	12	30	40
														10	0	23	0						10	11	20	55						10	24	45	53.33
														11	7	55	12.73						11	26	30	86.67						11	14	33	42.42
														12	4	65	6.15
														13	0	18	0
														14	8	86	9.3
														15	1	30	3.33
														16	6	42	14.29
														17	8	36	22.22
														18	7	21	33.33
														19	0	32	0
														20	2	18	11.11
														21	1	10	10
														22	2	12	16.67
														23	1	11	9.09
														24	0	15	0
														25	1	12	8.33
														26	1	44	2.27
														27	3	19	15.79

## Sheet: Figure 4D
	Only Oocytes	Eggs & Oocytes	Only Eggs	total
him-5(e1490)	0	0	200	200
him-5(e1490) zipt-7.1(RNAi)	69.192	41.912	136.896	248
rrf-1(pk1417) zipt-7.1(RNAi)	131.985	38.43	144.585	315

## Sheet: Figure 5B
him-5						zipt-7.1(ok971) him-5
F	F0	F-F0	ratio			F	F0	F-F0	ratio
1063.23	186.077	877.151	4.71391			1053.97	186	867.973	4.66651
1168.11	186.059	982.051	5.27817			923.152	186	737.152	3.96318
1238.9	186.03	1052.87	5.65969			1112.79	186	926.787	4.98271
1126.62	186.034	940.589	5.05601			1031.73	186.005	845.724	4.54678
1210.78	186.048	1024.73	5.5079			909.353	186	723.353	3.88898
1064.17	186.034	878.136	4.7203			804.436	186.007	618.429	3.32476
1233.83	187.664	1046.16	5.57465			873.717	186	687.717	3.6974
1220.47	189.77	1030.7	5.4313			1013.53	186	827.528	4.44908
1128.86	186.412	942.444	5.0557			1040.78	186	854.779	4.59559
1125.55	186.04	939.515	5.05007			1028.15	186.005	842.144	4.52753
1117.77	186.165	931.608	5.00421			1031.73	186	845.729	4.54693
1161.41	186.292	975.122	5.23437			996.788	186.018	810.77	4.35856
1172.63	186.516	986.113	5.28702			1112.79	186	926.787	4.98273
1352.9	186.286	1166.61	6.26247			965.394	186	779.394	4.19028
1231.52	186.004	1045.52	5.62093			855.366	186.005	669.361	3.59862
1196.01	186.003	1010.01	5.43006			801.266	186.006	615.26	3.30774
1183.14	186.266	996.872	5.35187			682.202	186.008	496.194	2.66759
1206.16	261.632	944.525	3.61013			807.49	186	621.49	3.34134
1256.05	186.699	1069.35	5.72768			975.502	186.001	789.501	4.24461
1143.41	186.005	957.409	5.14722			951.374	186	765.374	4.1149
1273.66	186.001	1087.66	5.84758			995.135	186	809.135	4.35019
1020.67	186	834.674	4.48749			834.847	186	648.847	3.48842
1026.35	186.12	840.225	4.51443			1019.68	186	833.685	4.48218
1176.98	186	990.98	5.32784			1067.09	186	881.085	4.73702
1119.9	186.002	933.901	5.02092			981.506	186.004	795.502	4.2768
1094.45	186	908.451	4.88415			822.305	186.011	636.294	3.42073
1047.73	186.009	861.723	4.6327			887.995	186.004	701.991	3.77406
1118.61	186.009	932.603	5.01375			887.785	186.001	701.784	3.77302
1136.51	186.006	950.499	5.11004			917.639	186.011	731.628	3.93325
1128.3	188.162	940.137	4.99642			1000.13	186.001	814.127	4.37701
1433.22	186.008	1247.22	6.70517			1012.59	186.012	826.581	4.4437
1453.01	186.011	1267	6.8114			859.289	186.002	673.287	3.61978
1382.03	186.012	1196.02	6.42979			825.713	186.004	639.709	3.43922
1348.92	186.005	1162.91	6.25205			864.584	186.001	678.583	3.64828
1222.03	186.004	1036.03	5.56992			842.354	186.005	656.349	3.52866
1272.66	186.02	1086.64	5.84152			877.292	186	691.292	3.71662
1111.5	186.015	925.481	4.9753			726.482	186.002	540.48	2.90578
1303.87	186.033	1117.84	6.00883			944.872	186	758.872	4.07995
1468.36	186.018	1282.35	6.89367			876.465	186.005	690.46	3.71205
1252.28	186.014	1066.26	5.73216			806.572	186.005	620.567	3.33629
1737.96	186	1551.96	8.34388			790.169	186.001	604.168	3.2482
2058.91	186.013	1872.9	10.0686			839.902	186	653.902	3.51559
1874.04	186.005	1688.03	9.07521			932.883	186.001	746.882	4.01547
2031.7	186.002	1845.7	9.92303			728.266	186.037	542.229	2.91463
1858.98	186.004	1672.97	8.99429			877.757	186.01	691.747	3.71887
1951.02	186.001	1765.02	9.48929			761.791	186.007	575.784	3.0955
1960.67	186	1774.67	9.54123			1036.76	188.072	848.692	4.51259
1836.28	186.016	1650.27	8.87165			850.886	186.001	664.885	3.57463
1727.5	186.001	1541.5	8.28758			931.711	186.004	745.707	4.00909
2012.18	186.002	1826.18	9.81807			1170.51	186.047	984.46	5.29146
			6.16383						3.9387

## Sheet: Figure 5C
zipt-7.1 mRNA levels
TPEN (uM)	0	40
	1	2.05289
	1	4.23041
	1	6.95581
	1	4.05945

## Sheet: Figure 5J
[Zn2+] M	vector-only				ZIPT-7.1
0	0	0.376534	0.188267	0.753068	0.424018	0	0	3.39214
15	130.657	134.046	130.093	129.528	267.555	214.977	228.121	208.617
30	200.881	159.274	143.083	172.452	319.285	319.285	307.837	272.643
60	225.732	278.07	234.957	255.855	488.892	440.13	455.819	360.415
90	249.265	211.8	261.879	186.761	501.613	467.267	432.074	379.072
120	269.034	166.993	237.028	210.859	376.528	356.599	418.505	374.408

[truncated: 8 more sheets: Figure 5K, Figure 5L, Figure 6C, Figure 6D, Figure 6F, Figure 7A, Figure 7C, Figure S1A]
